# Supplementary material for: Goldenseal (Hydrastis canadensis L.) Extracts Inhibit the Growth of Fungal Isolates Associated with American Ginseng (Panax quinquefolius L.)
Source: Molecules. 2024 Jan 23;29(3):556. doi: 10.3390/molecules29030556 (PMC10856682; doi:10.3390/molecules29030556)
Supplement: Supplementary file 1 [file molecules-29-00556-s001.zip]

Archive with 1 entries (1 files):
- molecules-2748936-supplementary.pdf
